# Supplementary material for: Whole-exome sequencing of rectal neuroendocrine tumors
Source: Endocr Relat Cancer. 2023 Aug 2;30(9):e220257. doi: 10.1530/ERC-22-0257 (PMC10450454; doi:10.1530/ERC-22-0257)
Supplement: Table S1 [file supplementary_table_1.csv]

	CGC	IntOGen	BertVogelstein125	SMG127	Comprehensive435
EPHB2	-	LUAD	-	-	-
FCGR2B	ALL	-	-	-	-
NUMA1	APL	-	-	-	High Confidence Driver
GRIN2A	melanoma, colorectal carcinoma, gastric carcinoma, lung carcinoma	-	-	-	-
UTP14A	-	-	-	-	Candidate driver
ATF7IP	-	-	-	-	Candidate driver
BAZ2B	-	CM,HNSC,LUAD,OV,SCLC,UCEC	-	-	-
MAST2	-	-	-	-	High Confidence Driver
NIN	MPN	-	-	-	High Confidence Driver
MME	-	-	-	-	Candidate driver
BCORL1	AML, HNSCC	-	-	-	-
NONO	papillary renal	-	-	-	High Confidence Driver
CHD3	-	BLCA,CM,LUSC,PRAD,STAD,THCA,UCEC	-	-	Candidate driver
LAMA2	-	HNSC	-	-	-
MYCBP2	-	-	-	-	Candidate driver
HUWE1	-	-	-	-	High Confidence Driver
JAK3	acute megakaryocytic leukaemia, ETP ALL	-	Oncogene	-	-
CAT	-	BLCA,CM,HNSC,LUAD,PRAD,RCCC,STAD,UCEC	-	-	-
ATG13	-	-	-	-	High Confidence Driver
ANK3	-	BLCA,BRCA,CLL,CM,GBM,NB,PAAD,SCLC,STAD,UCEC	-	-	-
IKBKB	SMZL	-	-	-	-
EPPK1	-	-	-	1.40%	Candidate driver
BARD1	breast cancer	-	-	-	High Confidence Driver
ANKRD6	-	-	-	-	Candidate driver
FN1	-	BLCA,BRCA,CM,COREAD,GBM,HNSC,LUAD,LUSC,PRAD,SCLC	-	-	High Confidence Driver
MAP4K1	-	LUAD	-	-	-
KIAA1549	pilocytic astrocytoma	-	-	-	-
TRIM33	papillary thyroid	-	-	-	-
RAD17	lymphoma, colon cancer	-	-	-	-
ANXA6	-	-	-	-	Candidate driver
MAP4K3	-	BLCA,CM,GBM,HNSC,LUAD,OV	-	-	-
GTF2H1	-	-	-	-	High Confidence Driver
PGR	-	UCEC	-	-	-
HIP1	CMML, NSCLC	-	-	-	-
UBE4A	-	-	-	-	Candidate driver
AQR	-	BLCA,BRCA,CM,GBM,LUSC,PRAD,STAD	-	-	-
PRPF8	-	AML,GBM,HNSC,LUAD,LUSC,PRAD,THCA,UCEC	-	-	High Confidence Driver
GPSM2	-	HNSC,LUAD,LUSC,UCEC	-	-	-
HMGXB4	-	-	-	-	High Confidence Driver
AHCYL2	-	-	-	-	Candidate driver
ABCB1	-	-	-	-	High Confidence Driver
ICE1	-	-	-	-	Candidate driver
FAT2	-	HNSC	-	-	-
BIRC6	melanoma, gastric adenocarcinoma, lung adenocarcinoma	-	-	-	-
PTPRD	lung cancer, kidney cancer, HNSCC, glioblastoma	-	-	-	-
CBL	AML, JMML, MDS	-	Oncogene	-	-
ZEB2	-	-	-	-	Candidate driver
BRCA1	ovarian	BLCA,BRCA,CM,GBM,HNSC,OV,STAD,UCEC	TSG	1.90%	High Confidence Driver
DST	-	-	-	-	Candidate driver
ARFGAP3	-	PRAD	-	-	-
HERC1	-	-	-	-	Candidate driver
ROS1	glioblastoma, NSCLC, Spitzoid tumour, cholangiocarcinoma, borderline ovarian	-	-	-	-
ATRX	pancreatic neuroendocrine tumours, paediatric GBM	CM,COREAD,ESCA,GBM,HC,HNSC,LGG,NB,OV,PRAD,SCLC,STAD	TSG	2.80%	High Confidence Driver
MED12	uterine leiomyoma, fibroadenoma, phyllodes tumour	AML,BLCA,BRCA,CLL,COREAD,ESCA,OV,PRAD,SCLC,STAD	Oncogene	-	High Confidence Driver
BIRC3	CLL, MALT, MCL, MM	-	-	-	-
LEPR	-	-	-	-	High Confidence Driver
CDC73	parathyroid adenoma	CM,COREAD,LUSC,RCCC,STAD	TSG	-	High Confidence Driver
ARHGEF12	AML	-	-	-	-
LRPPRC	-	CM	-	-	-
PABPC1	HNSCC, biliary tract carcinoma	RCCC	-	-	High Confidence Driver
CAD	-	BLCA,BRCA,COREAD,GBM,HNSC,LGG,RCCC,STAD	-	-	-
ZEB1	CCRCC, melanoma	-	-	-	-
SDHD		-	-	-	-
SGK1	Nodular lymphocyte predominant Hodgkin lymphoma	-	-	-	High Confidence Driver
FAT1	oral squamous cell, chemorefractory CLL, head and neck, pancreatic acinar cell carcinoma	BLCA,GBM,HNSC,LGG,LUAD,PRAD,SCLC	-	-	-
FBN2	-	-	-	-	High Confidence Driver
WASF3	-	CM	-	-	-
PCM1	papillary thyroid, CML, MPN	-	-	-	-
SPEN	SMZL, adenoid cystic carcinoma, DLBCL	-	-	-	High Confidence Driver
NEB	-	-	-	-	High Confidence Driver
MLLT10	AL	-	-	-	High Confidence Driver
TET2	MDS	AML	TSG	1.60%	High Confidence Driver
IREB2	-	BLCA,CM,ESCA,HNSC,LUAD,LUSC,STAD,UCEC	-	-	-
ARNTL	-	BRCA,COREAD,ESCA,LUSC,UCEC	-	-	-
KMT2D	medulloblastoma, renal	-	-	-	-
ABI1	AML	-	-	-	-
PTPN13	lung, NSCLC, gastric, peritoneal carcinomatosis	-	-	-	Candidate driver
DROSHA	Wilms tumour, NSCLC, bladder carcinoma	-	-	-	-
CYSLTR2	uveal melanoma	-	-	-	-
MAP3K4	-	BLCA,CM,COREAD,ESCA,GBM,LUAD,LUSC,OV	-	-	High Confidence Driver
PDS5A	-	-	-	-	Candidate driver
SPOP	prostate, endometrial	CM,HNSC,PRAD,STAD,UCEC	Oncogene	0.70%	High Confidence Driver
IRF6	-	HNSC	-	-	-
SIN3A	-	GBM,HNSC,LUAD,LUSC,OV,RCCC,SCLC,STAD	-	1.10%	High Confidence Driver
PIK3CA	colorectal, gastric, glioblastoma, breast	BRCA,CM,COREAD,ESCA,GBM,HC,HNSC,LGG,LUSC,MB,MM,NB,OV,SCLC,STAD,THCA,UCEC	Oncogene	17.80%	High Confidence Driver
TJP1	-	GBM,LGG,OV,PRAD,RCCC,SCLC,STAD,THCA	-	-	-
PSIP1	AML	HNSC	-	-	-
CSF1R	MDS, CML, AML, hemangioblastoma, CCRCC	-	Oncogene	-	-
MAP3K1	luminal A breast	BLCA,BRCA,CM,HNSC,LUAD,LUSC,STAD,UCEC	TSG	2.70%	High Confidence Driver
CTCF	endometrial, breast, head and neck cancer	BLCA,BRCA,CM,COREAD,HNSC,LUAD,RCCC,UCEC	-	2.40%	High Confidence Driver
NUP98	AML	BLCA,BRCA,CM,COREAD,ESCA,LUAD,LUSC,PRAD,RCCC,STAD	-	-	High Confidence Driver
CUL2	-	BLCA,CM,LUAD,OV,PRAD,STAD	-	-	-
VAV1	T-cell lymphoma	-	-	-	-
PTPRT	HNSCC, colorectal cancer, gastric cancer, lung cancer, melanoma	-	-	-	-
ARFGEF1	-	STAD	-	-	-
HDAC9	-	CM,GBM,RCCC	-	-	-
PCSK5	-	STAD	-	-	-
APC	colorectal, pancreatic, desmoid, hepatoblastoma, glioma, other CNS	BLCA,BRCA,COREAD,HC,HNSC,MM,NSCLC,PRAD,STAD	TSG	7.30%	High Confidence Driver
MGA	-	BLCA,BRCA,COREAD,ESCA,HNSC,LUAD,MB,RCCC,UCEC	-	-	-
PTCH1	skin basal cell, medulloblastoma	MB	TSG	-	-
KIAA1109	-	-	-	-	High Confidence Driver
FAT4	lymphoma, pancreatic, head and neck, melanoma, hepatocellular carcinoma	-	-	-	-
SMARCAD1	-	-	-	-	Candidate driver
ARID4B	-	BRCA	-	-	-
ATR	endometrial, gastric, epithelial ovarian, myeloma	BLCA,BRCA,ESCA,HNSC,OV,SCLC,STAD,UCEC	-	-	-
PDGFRA	GIST, idiopathic hypereosinophilic syndrome, paediatric glioblastoma	-	Oncogene	1.90%	High Confidence Driver
ASXL2	melanoma, CCRCC, AML	-	-	-	-
KMT2C	medulloblastoma	-	TSG	6.60%	High Confidence Driver
IL6ST	hepatocellular carcinoma	-	-	-	-
BRIP1		-	-	-	-
ATM	T-PLL	BRCA,CLL,COREAD,ESCA,HNSC,NB,PAAD,PRAD,RCCC,UCEC	TSG	3.30%	High Confidence Driver
ESR1	breast	-	-	-	High Confidence Driver
CHD8	-	GBM	-	-	High Confidence Driver
N4BP2	lung cancer	-	-	-	-
UBR5	mantle cell lymphoma, gastric, colorectal	-	-	-	-
LDHA	-	CM,LUAD,THCA	-	-	-
BCL6	NHL, CLL	-	-	-	-
IL2	intestinal T-cell lymphoma	-	-	-	-
ZNF292	-	LGG	-	-	-
AHNAK	-	BLCA,BRCA,CM,PAAD,PRAD,SCLC,THCA	-	-	Candidate driver
FOXP1	ALL	BRCA,CM,COREAD,HNSC,LUSC,STAD	-	-	-
BRWD1	-	CM,COREAD,HNSC,LUAD,SCLC	-	-	-
CNOT1	-	ALL,BLCA,COREAD,ESCA,GBM,HC,PRAD,STAD	-	-	Candidate driver
RTN4	-	CM,COREAD,ESCA,HC,LUAD,LUSC,STAD,UCEC	-	-	-
SEC24D	-	BRCA,CM,HNSC,LUSC,NSCLC,RCCC	-	-	-
NAV1	-	-	-	-	Candidate driver
IKZF1	ALL, DLBCL	-	-	-	-
TGOLN2	-	-	-	-	Candidate driver
SRCAP	-	-	-	-	Candidate driver
PHOX2B	neuroblastoma	-	-	-	-
ELF4	AML	HNSC	-	-	-
EIF4G3	-	CM	-	-	-
TNKS1BP1	-	-	-	-	Candidate driver
CHD6	-	CM	-	-	-
ITSN1	-	BRCA,CM,COREAD,ESCA,HC,LUSC,OV,RCCC,SCLC	-	-	-
FAT3	SCC, colon adenocarcinoma, gastric adenocarcinoma	-	-	-	-
RBM10	lung adenocarcinoma	COREAD,ESCA,LUAD,LUSC	-	-	Candidate driver
CUL3	lung cancer	CM,ESCA,HNSC,LUAD,PRAD,STAD	-	-	Candidate driver
BTK	CLL, mantle cell lymphoma, WM	-	-	-	-
SETX	-	-	-	-	Candidate driver
NUP214	AML, T-ALL	-	-	-	High Confidence Driver
SPTAN1	-	BRCA,ESCA,GBM,HNSC,LUSC,SCLC	-	-	Candidate driver
G3BP1	-	LUAD	-	-	Candidate driver
MEGF6	-	-	-	-	Candidate driver
IRS2	-	BLCA,ESCA,HNSC,LUAD,LUSC,PRAD,STAD	-	-	High Confidence Driver
IARS2	-	-	-	-	Candidate driver
FAM135B	SCLC	-	-	-	-
NUTM1	lethal midline carcinoma	-	-	-	-
TTK	-	-	-	-	Candidate driver
CLSPN	-	BLCA,BRCA,CLL,CM,COREAD,HNSC,LUAD,OV,SCLC	-	-	-
FANCE		-	-	-	-
JAZF1	endometrial stromal tumour	-	-	-	-
AJUBA	-	-	-	0.80%	High Confidence Driver
MLH3	-	UCEC	-	-	-
ASH1L	-	BRCA,HC,OV,RCCC,SCLC,STAD	-	-	-
MACF1	-	BRCA,ESCA,HC,HNSC,NB,STAD	-	-	Candidate driver
NBN		-	-	-	-
SALL4	colorectal cancer, breast cancer, prostate cancer, glioblastoma, melanoma	-	-	-	-
ARAP3	-	UCEC	-	-	-
ITK	peripheral T-cell lymphoma	-	-	-	-
CTNNB1	colorectal, ovarian, hepatoblastoma, pleomorphic salivary gland adenoma, other tumour types	BLCA,CM,COREAD,ESCA,HC,HNSC,LUAD,LUSC,MB,OV,PRAD,STAD,THCA,UCEC	Oncogene	2.90%	High Confidence Driver
PIK3CB	SCC, NSCLC	BLCA,BRCA,CM,GBM,LUSC,NB,PRAD,STAD	-	-	High Confidence Driver
CHD4	uterine serous carcinoma	AML,BRCA,COREAD,DLBC,ESCA,OV,PRAD,UCEC	-	-	High Confidence Driver
KDM6A	renal cell carcinoma, bladder carcinoma, oesophageal SCC, MM, medulloblastoma, T-ALL, other tumour types	AML,BLCA,CLL,CM,ESCA,GBM,HNSC,LUAD,MB,PRAD,RCCC,SCLC,STAD,UCEC	TSG	2.00%	High Confidence Driver
RANBP3	-	-	-	-	High Confidence Driver
MCM3	-	CM	-	-	-
COL18A1	-	-	-	-	High Confidence Driver
ETNK1	aCML, CMML, SM-AHD, HES	-	-	-	-
SPEG	-	-	-	-	Candidate driver
ANKRD11	-	-	-	-	Candidate driver
EPHA3	lung cancer, CRC, melanoma	-	-	2.10%	Candidate driver
SMO	skin basal cell	MB	-	-	-
KDM5A	AML	-	-	-	-
TPR	papillary thyroid, NSCLC	-	-	-	High Confidence Driver
TANC2	-	-	-	-	Candidate driver
ARID4A	-	STAD	-	-	-
NFE2L2	NSCLC, HNSCC	BLCA,CM,ESCA,HC,HNSC,LUAD,LUSC,RCCC,STAD,UCEC	Oncogene	2.30%	High Confidence Driver
WNK1	-	CM	-	-	-
SRGAP1	-	BRCA	-	-	-
DDB2		-	-	-	-
STAG2	bladder carcinoma, glioblastoma, melanoma, Ewing's sarcoma, myeloid neoplasms	AML,BLCA,BRCA,CLL,CM,COREAD,GBM,HNSC,OV	TSG	2.20%	High Confidence Driver
ZMYM2	-	BLCA,CM,LGG,LUAD,STAD,UCEC	-	-	High Confidence Driver
PPFIBP1	Spitzoid tumour, inflammatory myofibroblastic tumour	-	-	-	-
CREB1	clear cell sarcoma, angiomatoid fibrous histiocytoma	-	-	-	High Confidence Driver
PSMD11	-	LUAD	-	-	Candidate driver
BRCA2	breast, ovarian, pancreatic	BRCA,OV	TSG	2.70%	High Confidence Driver
CSF3R	aCML, CNL, leukaemia lymphoma and MDS associated with severe congenital neutropenia, CMML, de novo AML, MDS	-	-	-	-
PBRM1	clear cell renal carcinoma, breast	BRCA,CLL,GBM,HC,HNSC,LUAD,NB,PAAD,RCCC	TSG	5.40%	High Confidence Driver
RPN1	AML	-	-	-	-
ARHGEF10L	lymphoma	-	-	-	-
SMYD4	-	-	-	-	Candidate driver
MED13	-	-	-	-	High Confidence Driver
CAST	-	BLCA,BRCA,CM,LUSC,UCEC	-	-	-
BAP1	uveal melanoma, breast, NSCLC, RCC	BLCA,BRCA,CM,ESCA,GBM,HNSC,LUAD,OV,RCCC,STAD	-	-	-
CNOT3	T-ALL	ALL,BRCA,CLL,CM,ESCA,LUAD,LUSC,PRAD,RCCC	-	-	Candidate driver
PRKAR1A	papillary thyroid	BRCA,MB	-	-	High Confidence Driver
SS18	synovial sarcoma	-	-	-	-
ABL1	CML, ALL, T-ALL	-	Oncogene	-	High Confidence Driver
AARS	-	-	-	-	Candidate driver
TRRAP	melanoma	-	-	-	-
ACTG2	-	CM,LUAD,LUSC,STAD	-	-	-
KDM5C	clear cell renal carcinoma	BRCA,CM,GBM,HNSC,LUSC,RCCC	TSG	2.00%	High Confidence Driver
MYC	Burkitt lymphoma, amplified in other cancers, B-CLL	DLBC	-	-	-
MKI67	-	-	-	-	Candidate driver
ZFHX3	endometrial, gastric, prostate	PRAD,UCEC	-	-	High Confidence Driver
CUL1	-	AML,BRCA,CM,COREAD,GBM,HNSC,LUSC,RCCC,STAD,UCEC	-	-	High Confidence Driver
ARID1B	breast, hepatocellular carcinoma	BLCA,CM,HC,HNSC,LGG,LUSC,MB,PRAD,RCCC,SCLC,STAD	TSG	-	-
EPHA7	CRC, melanoma	-	-	-	-
PRKCD	-	-	-	-	High Confidence Driver
INPPL1	-	UCEC	-	-	-
MAP3K3	-	-	-	-	High Confidence Driver
COBLL1	-	-	-	-	Candidate driver
ACACA	-	UCEC	-	-	-
AKAP9	papillary thyroid	BRCA,COREAD,DLBC,GBM,NSCLC,PRAD,SCLC,STAD,THCA	-	-	High Confidence Driver
NCOR1	breast	BRCA,CLL,CM,GBM,HNSC,LGG,RCCC,UCEC	TSG	2.20%	High Confidence Driver
GLI1	CRC, oesophagus cancer	-	-	-	-
REL	Hodgkin lymphoma	-	-	-	-
CD209	prostate carcinoma	-	-	-	-
BMPR1A		-	-	-	-
ASPM	-	BRCA,CM,COREAD,ESCA,OV,SCLC	-	-	High Confidence Driver
BMP5	melanoma	-	-	-	-
RASGRP1	-	HNSC	-	-	-
MSH2	colorectal, endometrial, ovarian	-	TSG	-	-
ZMYND8	-	-	-	-	Candidate driver
KLK2	prostate	-	-	-	-
EIF4G1	-	BLCA,BRCA,CM,ESCA,LUAD,PRAD,RCCC,STAD,UCEC	-	-	-
EP300	colorectal, breast, pancreatic, AML, ALL, DLBCL	BLCA,BRCA,CLL,CM,ESCA,HNSC,LUAD,PAAD,PRAD,SCLC,UCEC	TSG	2.50%	High Confidence Driver
ZNF638	-	CM	-	-	-
KDR	NSCLC, angiosarcoma	GBM,LUAD	-	-	-
AFF4	ALL	BLCA,BRCA,CM,ESCA,LUAD,LUSC,OV,STAD	-	-	-
NRG1	NSCLC	-	-	-	-
CREBBP	ALL, AML, DLBCL, B-NHL	CLL,COREAD,DLBC,ESCA,LUAD,MB,NB,PAAD,SCLC	TSG	-	-
SSX2IP	-	-	-	-	Candidate driver
PREX2	melanoma, pancreatic ductal adenocarcinoma	-	-	-	-
ACVR1	DIPG	-	-	-	-
IRF2	-	CLL,STAD	-	-	-
DHX15	-	BRCA,CM,LUAD,LUSC,RCCC,STAD,UCEC	-	-	-
XRN1	-	CM	-	-	-
MET	papillary renal, head-neck squamous cell	BLCA,ESCA,GBM,LGG,LUAD,LUSC,NB,RCCC,STAD,UCEC	Oncogene	-	-
NOTCH2	marginal zone lymphoma, DLBCL, bladder	BRCA,HNSC,PRAD	TSG	-	-
PPP2R5A	-	CM,LUAD,UCEC	-	-	-
LEF1	B-ALL, T-ALL, eyelid sebaceous carcinoma, AML, lymphomas	-	-	-	-
GRM3	melanoma, oral SCC	-	-	-	-
PTEN	glioma, prostate, endometrial	ALL,BLCA,BRCA,CM,COREAD,GBM,HC,LGG,LUAD,LUSC,OV,PRAD,RCCC,SCLC,STAD,THCA,UCEC	TSG	9.70%	High Confidence Driver
ARID1A	clear cell ovarian carcinoma, RCC, breast	BLCA,BRCA,CLL,COREAD,DLBC,ESCA,GBM,HC,LGG,LUAD,LUSC,MB,NB,OV,PAAD,RCCC,SCLC,STAD,UCEC	TSG	5.40%	High Confidence Driver
MCM7	-	-	-	-	Candidate driver
ATP2B3	adrenal aldosterone producing adenoma	-	-	-	-
PTPRU	-	BLCA,BRCA,COREAD,ESCA,SCLC,STAD	-	-	-
TNFAIP3	marginal zone B-cell lymphomas, Hodgkin lymphoma, PMBL	-	TSG	-	-
SMCHD1	-	-	-	-	Candidate driver
MYO5A	Spitzoid tumour	-	-	-	-
TRIO	-	BLCA,BRCA,COREAD,ESCA,GBM,HNSC,LGG,NB,OV,PRAD,RCCC,THCA	-	-	High Confidence Driver
CHD1L	-	CM,LUAD,LUSC,OV,PRAD,SCLC,STAD	-	-	-
SS18L1	synovial sarcoma	-	-	-	-
HOXC13	AML	-	-	-	-
SH3PXD2A	-	-	-	-	Candidate driver
LTBP1	-	-	-	-	Candidate driver
COL1A1	DFSP, aneurysmal bone cyst	CM,HNSC,LUAD,NB,STAD	-	-	-
ERCC4		-	-	-	-
ZNF331	follicular thyroid adenoma	-	-	-	-
ATP1A1	adrenal aldosterone producing adenoma	-	-	-	-
HGF	-	ESCA,LGG,NSCLC,OV,PRAD,SCLC,UCEC	-	-	-
LRP6	-	BRCA,CM,ESCA,GBM,NB,RCCC	-	-	-
LEPROTL1	lung cancer, colon cancer	-	-	-	-
TCF4	-	CM,HNSC,LUAD,MB,STAD	-	-	-
NUP107	-	BLCA,BRCA,CM,COREAD,ESCA,GBM,HNSC,LUAD,LUSC,SCLC,STAD	-	-	-
STARD13	-	STAD	-	-	-
MICAL1	-	-	-	-	Candidate driver
KIF20B	-	-	-	-	Candidate driver
USP9X	-	-	-	2.10%	Candidate driver
SFPQ	papillary renal	BLCA,BRCA,CM,LUAD	-	-	-
SPECC1	JMML	-	-	-	-
DNMT1	-	-	Oncogene	-	-
KAT6B	AML, leiomyoma	LGG	-	-	-
RHOA	diffuse gastric, T cell lymphomas, paediatric Burkitt lymphoma	BLCA,CM,ESCA,HNSC,OV,STAD	-	-	High Confidence Driver
SYNE1	-	-	-	-	High Confidence Driver
POLE	colorectal carcinoma, endometrioid carcinoma, stomach carcinoma, skin cancer	-	-	-	Candidate driver
MAF	MM	-	-	-	-
MED24	-	BLCA,BRCA,CM,COREAD,LUAD,LUSC,RCCC	-	-	-
EPHA2	-	HNSC	-	-	-
JAK2	ALL, AML, MPN, CML	-	Oncogene	-	High Confidence Driver
TRERF1	-	CM	-	-	-
ARID5B	-	UCEC	-	1.60%	High Confidence Driver
ITGA9	-	CM	-	-	-
WNK2	gastric cancer	-	-	-	-
EXT1		-	-	-	-
LUM	-	-	-	-	High Confidence Driver
NFKB2	B-NHL	-	-	-	-
RALGAPA1	-	-	-	-	Candidate driver
MLF1	AML	-	-	-	-
ZNF429	GBM	-	-	-	-
KALRN	-	BRCA,ESCA,GBM,HNSC,NSCLC,SCLC	-	-	High Confidence Driver
NCKIPSD	ALL	-	-	-	-
ELN	B-ALL	-	-	-	-
DOCK2	-	-	-	-	High Confidence Driver
NPM1	NHL, APL, AML	AML,CM,LUAD	TSG	1.80%	High Confidence Driver
METTL14	-	-	-	-	High Confidence Driver
ARHGAP26	AML, MDS	BLCA,CM,ESCA,LGG,LUAD,RCCC,STAD,THCA	-	-	-
PIP5K1A	-	BLCA,BRCA,CM,LUAD,LUSC,RCCC,STAD	-	-	High Confidence Driver
PWWP2A	Spitzoid tumour	-	-	-	-
BCL11B	T-ALL	-	-	-	-
CDK12	serous ovarian	BLCA,BRCA,COREAD,HNSC,LGG,LUAD,OV,SCLC,THCA	-	1.50%	High Confidence Driver
CACNA1D	adrenal aldosterone producing adenoma	-	-	-	-
SPRR3	-	LUAD	-	-	-
CLASP2	-	BLCA,BRCA,CM,HNSC,LUAD,LUSC,OV,STAD	-	-	-
PCDH18	-	BLCA,BRCA,CM,GBM,HNSC,LUSC,PAAD,PRAD,RCCC,UCEC	-	-	-
TRIM7	-	-	-	-	High Confidence Driver
SVIL	-	-	-	-	Candidate driver
CHD9	-	BLCA,BRCA,CM,COREAD,HNSC,MM,UCEC	-	-	-
GPC5	lung adenocarcinoma	-	-	-	-
PRDM2	glioma, colon adenocarcinoma, gastric carcinoma, ovarian carcinoma, HNSCC	-	-	-	Candidate driver
MDN1	-	-	-	-	Candidate driver
AFF3	ALL, T-ALL	-	-	-	-
FLNA	phyllodes tumour of the breast	-	-	-	Candidate driver
CNTRL	MPN, NHL	-	-	-	-
KMT2B	-	-	TSG	2.00%	High Confidence Driver
NAV3	-	-	-	4.60%	High Confidence Driver
SMARCA1	-	PRAD	-	-	-
ROBO2	colorectal adenocarcinoma, melanoma	UCEC	-	-	-
EWSR1	Ewing sarcoma, desmoplastic small round cell tumour , ALL, clear cell sarcoma, sarcoma, myoepithelioma, mesothelioma	-	-	-	High Confidence Driver
MBD1	-	-	-	-	High Confidence Driver
TBX3	breast, large intestine, skin	BLCA,BRCA,CM,COREAD,ESCA,HNSC,LUSC,OV,PRAD,SCLC,STAD,UCEC	-	1.40%	High Confidence Driver
PIK3C2B	-	CM	-	-	-
DDX6	B-NHL	-	-	-	-
EGFR	glioma, NSCLC	AML,BRCA,CLL,COREAD,ESCA,GBM,HNSC,LGG,LUAD,LUSC,PRAD,RCCC,STAD,UCEC	Oncogene	4.60%	High Confidence Driver
CAMTA1	epithelioid haemangioendothelioma	-	-	-	-
RB1	retinoblastoma, sarcoma, breast, small cell lung carcinoma	ALL,BLCA,BRCA,CLL,CM,GBM,LGG,LUAD,LUSC,NSCLC,OV,SCLC	TSG	3.20%	High Confidence Driver
NMT2	-	-	-	-	Candidate driver
PTPN6	DLBCL	-	-	-	-
ZC3H11A	-	CM,COREAD,ESCA,HNSC,LUSC,SCLC,STAD,THCA,UCEC	-	-	-
DICER1	sex cord-stromal tumour, TGCT, embryonal rhabdomyosarcoma, pleuropulmonary blastoma, pituitary blastoma, Wilms tumour, thyroid cancer, other tumour types	BLCA,CM,HNSC,RCCC,SCLC,THCA,UCEC	-	-	High Confidence Driver
PLCB1	-	CLL,CM	-	-	-
ELL	AL	-	-	-	-
FLI1	Ewing sarcoma	-	-	-	-
NEK1	-	-	-	-	Candidate driver
HOXD11	AML	-	-	-	-
NUP93	-	UCEC	-	-	High Confidence Driver
DOCK4	-	-	-	-	Candidate driver
TSHZ2	-	-	-	1.80%	-
SMAD4	colorectal, pancreatic, small intestine	BLCA,BRCA,CM,COREAD,ESCA,LUAD,LUSC,PAAD,PRAD,STAD	TSG	1.40%	High Confidence Driver
DDX3X	CLL, medulloblastoma	BLCA,BRCA,CLL,CM,HNSC,LGG,LUAD,LUSC,MB,MM,RCCC	-	-	Candidate driver
TPM4	ALCL	-	-	-	-
IL21R	NHL	-	-	-	-
JMJD1C	-	-	-	-	Candidate driver
BCL9L	colorectal cancer, endometrial carcinoma, gastric cancer	-	-	-	Candidate driver
CDH10	melanoma	-	-	-	-
NTN4	-	CM,COREAD,LUAD,LUSC,RCCC	-	-	-
ARHGAP29	-	CM	-	-	-
ERC1	papillary thyroid, Spitzoid tumour	-	-	-	-
SEC31A	-	UCEC	-	-	-
