# Supplementary material for: Whole-exome sequencing of rectal neuroendocrine tumors
Source: Endocr Relat Cancer. 2023 Aug 2;30(9):e220257. doi: 10.1530/ERC-22-0257 (PMC10450454; doi:10.1530/ERC-22-0257)
Supplement: Table S2 [file supplementary_table_2.csv]

Gene	Alterations	Cancer_types	Drugs	Level	Variation	Proportion
ABL1	T315I	B-Lymphoblastic Leukemia/Lymphoma	Ponatinib	Level 1	Mutation	0.056
ABL1	T315I	Chronic Myelogenous Leukemia	Asciminib	Level 1	Mutation	0.056
ABL1	T315I	Chronic Myelogenous Leukemia	Ponatinib	Level 1	Mutation	0.056
ATM	Oncogenic Mutations	Prostate Cancer, NOS, Prostate Cancer	Olaparib	Level 1	Mutation	0.056
BARD1	Oncogenic Mutations	Prostate Cancer, NOS, Prostate Cancer	Olaparib	Level 1	Mutation	0.167
BRAF	V600	Erdheim-Chester Disease	Vemurafenib	Level 1	Mutation	0.111
BRAF	V600	Melanoma	Vemurafenib + Atezolizumab + Cobimetinib	Level 1	Mutation	0.111
BRAF	V600E	Anaplastic Thyroid Cancer	Dabrafenib + Trametinib	Level 1	Mutation	0.111
BRAF	V600E	Colorectal Cancer	Encorafenib + Cetuximab	Level 1	Mutation	0.111
BRAF	V600E	Melanoma	Dabrafenib	Level 1	Mutation	0.111
BRAF	V600E	Melanoma	Vemurafenib	Level 1	Mutation	0.111
BRAF	V600E	Non-Small Cell Lung Cancer	Dabrafenib + Trametinib	Level 1	Mutation	0.111
BRAF	V600E, V600K	Melanoma	Dabrafenib + Trametinib	Level 1	Mutation	0.111
BRAF	V600E, V600K	Melanoma	Encorafenib + Binimetinib	Level 1	Mutation	0.111
BRAF	V600E, V600K	Melanoma	Trametinib	Level 1	Mutation	0.111
BRAF	V600E, V600K	Melanoma	Vemurafenib + Cobimetinib	Level 1	Mutation	0.111
BRCA1	Oncogenic Mutations	Ovary/Fallopian Tube, Ovarian Cancer, Peritoneal Serous Carcinoma	Niraparib	Level 1	Mutation	0.111
BRCA1	Oncogenic Mutations	Ovary/Fallopian Tube, Ovarian Cancer, Peritoneal Serous Carcinoma	Olaparib, Olaparib + Bevacizumab	Level 1	Mutation	0.111
BRCA1	Oncogenic Mutations	Ovary/Fallopian Tube, Ovarian Cancer, Peritoneal Serous Carcinoma	Rucaparib	Level 1	Mutation	0.111
BRCA1	Oncogenic Mutations	Prostate Cancer, NOS, Prostate Cancer	Olaparib	Level 1	Mutation	0.111
BRCA1	Oncogenic Mutations	Prostate Cancer, NOS, Prostate Cancer	Rucaparib	Level 1	Mutation	0.111
BRCA2	Oncogenic Mutations	Ovary/Fallopian Tube, Ovarian Cancer, Peritoneal Serous Carcinoma	Niraparib	Level 1	Mutation	0.167
BRCA2	Oncogenic Mutations	Ovary/Fallopian Tube, Ovarian Cancer, Peritoneal Serous Carcinoma	Olaparib, Olaparib + Bevacizumab	Level 1	Mutation	0.167
BRCA2	Oncogenic Mutations	Ovary/Fallopian Tube, Ovarian Cancer, Peritoneal Serous Carcinoma	Rucaparib	Level 1	Mutation	0.167
BRCA2	Oncogenic Mutations	Prostate Cancer, NOS, Prostate Cancer	Olaparib	Level 1	Mutation	0.167
BRCA2	Oncogenic Mutations	Prostate Cancer, NOS, Prostate Cancer	Rucaparib	Level 1	Mutation	0.167
BRIP1	Oncogenic Mutations	Prostate Cancer, NOS, Prostate Cancer	Olaparib	Level 1	Mutation	0.056
CDK12	Oncogenic Mutations	Prostate Cancer, NOS, Prostate Cancer	Olaparib	Level 1	Mutation	0.056
EGFR	Exon 19 in-frame deletions, L858R	Non-Small Cell Lung Cancer	Afatinib	Level 1	Mutation	0.056
EGFR	Exon 19 in-frame deletions, L858R	Non-Small Cell Lung Cancer	Dacomitinib	Level 1	Mutation	0.056
EGFR	Exon 19 in-frame deletions, L858R	Non-Small Cell Lung Cancer	Erlotinib, Erlotinib + Ramucirumab	Level 1	Mutation	0.056
EGFR	Exon 19 in-frame deletions, L858R	Non-Small Cell Lung Cancer	Gefitinib	Level 1	Mutation	0.056
EGFR	Exon 19 in-frame deletions, L858R	Non-Small Cell Lung Cancer	Osimertinib	Level 1	Mutation	0.056
EGFR	Exon 20 in-frame insertions	Non-Small Cell Lung Cancer	Amivantamab	Level 1	Mutation	0.056
EGFR	Exon 20 in-frame insertions	Non-Small Cell Lung Cancer	Mobocertinib	Level 1	Mutation	0.056
EGFR	G719	Non-Small Cell Lung Cancer	Afatinib	Level 1	Mutation	0.056
EGFR	L861Q	Non-Small Cell Lung Cancer	Afatinib	Level 1	Mutation	0.056
EGFR	S768I	Non-Small Cell Lung Cancer	Afatinib	Level 1	Mutation	0.056
EGFR	T790M	Non-Small Cell Lung Cancer	Osimertinib	Level 1	Mutation	0.056
MET	D1010, Exon 14 Deletion, Exon 14 in-frame deletions, Exon 14 splice mutations	Non-Small Cell Lung Cancer	Capmatinib	Level 1	Mutation	0.056
MET	D1010, Exon 14 Deletion, Exon 14 in-frame deletions, Exon 14 splice mutations	Non-Small Cell Lung Cancer	Tepotinib	Level 1	Mutation	0.056
PDGFRA	Exon 18 in-frame deletions, Exon 18 in-frame insertions, Exon 18 missense mutations	Gastrointestinal Stromal Tumor	Avapritinib	Level 1	Mutation	0.111
PIK3CA	C420R and 10 other alterations	Breast Cancer	Alpelisib + Fulvestrant	Level 1	Mutation	0.056
RAD51D	Oncogenic Mutations	Prostate Cancer, NOS, Prostate Cancer	Olaparib	Level 1	Mutation	0.056
ABL1	E255K and 9 other alterations	B-Lymphoblastic Leukemia/Lymphoma	Bosutinib	Level 2	Mutation	0.056
ABL1	E255K and 9 other alterations	Chronic Myelogenous Leukemia	Bosutinib	Level 2	Mutation	0.056
ABL1	E255K and 5 other alterations	B-Lymphoblastic Leukemia/Lymphoma	Dasatinib	Level 2	Mutation	0.056
ABL1	E255K and 5 other alterations	Chronic Myelogenous Leukemia	Dasatinib	Level 2	Mutation	0.056
ABL1	F317C and 5 other alterations	B-Lymphoblastic Leukemia/Lymphoma	Nilotinib	Level 2	Mutation	0.056
ABL1	F317C and 5 other alterations	Chronic Myelogenous Leukemia	Nilotinib	Level 2	Mutation	0.056
BRAF	Oncogenic Mutations (excluding V600)	Erdheim-Chester Disease	Cobimetinib, Trametinib	Level 2	Mutation	0.111
BRAF	Oncogenic Mutations (excluding V600)	Langerhans Cell Histiocytosis	Cobimetinib, Trametinib	Level 2	Mutation	0.111
BRAF	Oncogenic Mutations (excluding V600)	Rosai-Dorfman Disease	Cobimetinib, Trametinib	Level 2	Mutation	0.111
BRAF	V600	Langerhans Cell Histiocytosis	Vemurafenib, Dabrafenib	Level 2	Mutation	0.111
BRAF	V600 (excluding V600E and V600K)	Melanoma	Dabrafenib + Trametinib	Level 2	Mutation	0.111
BRAF	V600 (excluding V600E and V600K)	Melanoma	Encorafenib + Binimetinib	Level 2	Mutation	0.111
BRAF	V600 (excluding V600E and V600K)	Melanoma	Vemurafenib + Cobimetinib	Level 2	Mutation	0.111
BRAF	V600E	Biliary Tract Cancer, NOS	Dabrafenib + Trametinib	Level 2	Mutation	0.111
BRAF	V600E	Colorectal Cancer	Encorafenib + Panitumumab	Level 2	Mutation	0.111
BRAF	V600E	Diffuse Glioma	Dabrafenib + Trametinib, Vemurafenib + Cobimetinib	Level 2	Mutation	0.111
BRAF	V600E	Encapsulated Glioma	Dabrafenib + Trametinib, Vemurafenib + Cobimetinib	Level 2	Mutation	0.111
BRAF	V600E	Ganglioglioma, Pleomorphic Xanthoastrocytoma, Pilocytic Astrocytoma	Dabrafenib + Trametinib, Vemurafenib + Cobimetinib	Level 2	Mutation	0.111
BRAF	V600E	Hairy Cell Leukemia	Vemurafenib	Level 2	Mutation	0.111
BRAF	V600E	Pilocytic Astrocytoma	Selumetinib	Level 2	Mutation	0.111
BRCA1	Oncogenic Mutations	Pancreatic Adenocarcinoma, Acinar Cell Carcinoma of the Pancreas	Rucaparib	Level 2	Mutation	0.111
BRCA2	Oncogenic Mutations	Pancreatic Adenocarcinoma, Acinar Cell Carcinoma of the Pancreas	Rucaparib	Level 2	Mutation	0.167
BRCA2	Oncogenic Mutations	Uterine Sarcoma	Olaparib, Rucaparib, Niraparib	Level 2	Mutation	0.167
EGFR	A763_Y764insFQEA	Non-Small Cell Lung Cancer	Erlotinib	Level 2	Mutation	0.056
EGFR	G719	Non-Small Cell Lung Cancer	Osimertinib	Level 2	Mutation	0.056
EGFR	L861Q	Non-Small Cell Lung Cancer	Osimertinib	Level 2	Mutation	0.056
EGFR	S768I	Non-Small Cell Lung Cancer	Osimertinib	Level 2	Mutation	0.056
MET	D1010, Exon 14 Deletion, Exon 14 in-frame deletions, Exon 14 splice mutations	Non-Small Cell Lung Cancer	Crizotinib	Level 2	Mutation	0.056
PDGFRA	D842V	Gastrointestinal Stromal Tumor	Dasatinib	Level 2	Mutation	0.111
PDGFRA	Oncogenic Mutations	Gastrointestinal Stromal Tumor	Imatinib	Level 2	Mutation	0.111
PDGFRA	Oncogenic Mutations	Gastrointestinal Stromal Tumor	Regorafenib	Level 2	Mutation	0.111
PDGFRA	Oncogenic Mutations	Gastrointestinal Stromal Tumor	Ripretinib	Level 2	Mutation	0.111
PDGFRA	Oncogenic Mutations	Gastrointestinal Stromal Tumor	Sunitinib	Level 2	Mutation	0.111
PIK3CA	Oncogenic Mutations (excluding C420R, E542K, E545A, E545D, E545G, E545K, Q546E, Q546R, H1047L, H1047R and H1047Y)	Breast Cancer	Alpelisib + Fulvestrant	Level 2	Mutation	0.056
BRAF	K601	Melanoma	Trametinib	Level 3	Mutation	0.111
BRAF	L597	Melanoma	Trametinib	Level 3	Mutation	0.111
BRAF	Oncogenic Mutations (excluding V600)	Histiocytosis	Cobimetinib, Trametinib	Level 3	Mutation	0.111
BRAF	V600	Histiocytosis	Vemurafenib, Dabrafenib	Level 3	Mutation	0.111
BRCA1	Oncogenic Mutations	Breast Cancer	Olaparib	Level 3	Mutation	0.111
BRCA1	Oncogenic Mutations	Breast Cancer	Talazoparib	Level 3	Mutation	0.111
BRCA1	Oncogenic Mutations	Pancreatic Adenocarcinoma, Acinar Cell Carcinoma of the Pancreas	Olaparib	Level 3	Mutation	0.111
BRCA2	Oncogenic Mutations	Breast Cancer	Olaparib	Level 3	Mutation	0.167
BRCA2	Oncogenic Mutations	Breast Cancer	Talazoparib	Level 3	Mutation	0.167
BRCA2	Oncogenic Mutations	Pancreatic Adenocarcinoma, Acinar Cell Carcinoma of the Pancreas	Olaparib	Level 3	Mutation	0.167
EGFR	E709_T710delinsD	Non-Small Cell Lung Cancer	Afatinib	Level 3	Mutation	0.056
EGFR	Exon 19 in-frame deletions?and?5?other alterations	Non-Small Cell Lung Cancer	Patritumab Deruxtecan	Level 3	Mutation	0.056
EGFR	Exon 19 in-frame insertions	Non-Small Cell Lung Cancer	Erlotinib	Level 3	Mutation	0.056
EGFR	Exon 19 in-frame insertions	Non-Small Cell Lung Cancer	Gefitinib	Level 3	Mutation	0.056
EGFR	Exon 20 in-frame insertions	Non-Small Cell Lung Cancer	CLN-081	Level 3	Mutation	0.056
EGFR	Exon 20 in-frame insertions	Non-Small Cell Lung Cancer	Poziotinib	Level 3	Mutation	0.056
ESR1	Oncogenic Mutations	Breast Cancer	AZD9496, Fulvestrant	Level 3	Mutation	0.111
MET	Y1003	Non-Small Cell Lung Cancer	Tepotinib, Capmatinib, Crizotinib	Level 3	Mutation	0.056
PTCH1	Truncating Mutations	Medulloblastoma	Sonidegib, Vismodegib	Level 3	Mutation	0.056
ARID1A	Truncating Mutations	All Solid Tumors	PLX2853	Level 4	Mutation	0.056
ARID1A	Truncating Mutations	All Solid Tumors	Tazemetostat	Level 4	Mutation	0.056
BRAF	G464,?G469A,?G469R,?G469V	All Solid Tumors	PLX8394	Level 4	Mutation	0.111
BRAF	K601	All Solid Tumors	PLX8394	Level 4	Mutation	0.111
BRAF	L597	All Solid Tumors	PLX8394	Level 4	Mutation	0.111
CDK12	Truncating Mutations	All Solid Tumors	Pembrolizumab, Nivolumab, Cemiplimab	Level 4	Mutation	0.056
EGFR	A289V,?R108K,?T263P	Glioma	Lapatinib	Level 4	Mutation	0.056
EGFR	A763_Y764insFQEA	Non-Small Cell Lung Cancer	Afatinib	Level 4	Mutation	0.056
EGFR	D761Y	Non-Small Cell Lung Cancer	Osimertinib	Level 4	Mutation	0.056
EGFR	Exon 19 in-frame insertions	Non-Small Cell Lung Cancer	Afatinib	Level 4	Mutation	0.056
EGFR	L718V	Non-Small Cell Lung Cancer	Afatinib	Level 4	Mutation	0.056
EGFR	L747P	Non-Small Cell Lung Cancer	Afatinib	Level 4	Mutation	0.056
KDM6A	Oncogenic Mutations	Bladder Cancer	Tazemetostat	Level 4	Mutation	0.056
PTEN	Oncogenic Mutations	All Solid Tumors	GSK2636771, AZD8186	Level 4	Mutation	0.056
ERBB2	Amplification	Breast Cancer	Ado-Trastuzumab Emtansine	Level 1	Amplification	0.056
ERBB2	Amplification	Breast Cancer	Lapatinib + Capecitabine, Lapatinib + Letrozole	Level 1	Amplification	0.056
ERBB2	Amplification	Breast Cancer	Margetuximab + Chemotherapy	Level 1	Amplification	0.056
ERBB2	Amplification	Breast Cancer	Neratinib, Neratinib + Capecitabine	Level 1	Amplification	0.056
ERBB2	Amplification	Breast Cancer	Trastuzumab + Pertuzumab + Chemotherapy	Level 1	Amplification	0.056
ERBB2	Amplification	Breast Cancer	Trastuzumab + Tucatinib + Capecitabine	Level 1	Amplification	0.056
ERBB2	Amplification	Breast Cancer	Trastuzumab Deruxtecan	Level 1	Amplification	0.056
ERBB2	Amplification	Breast Cancer	Trastuzumab, Trastuzumab + Chemotherapy	Level 1	Amplification	0.056
ERBB2	Amplification	Esophagogastric Cancer	Pembrolizumab + Trastuzumab + Chemotherapy	Level 1	Amplification	0.056
ERBB2	Amplification	Esophagogastric Cancer	Trastuzumab + Chemotherapy	Level 1	Amplification	0.056
ERBB2	Amplification	Esophagogastric Cancer	Trastuzumab Deruxtecan	Level 1	Amplification	0.056
ERBB2	Amplification	Colorectal Cancer	Lapatinib + Trastuzumab	Level 2	Amplification	0.056
ERBB2	Amplification	Colorectal Cancer	Trastuzumab + Pertuzumab	Level 2	Amplification	0.056
ERBB2	Amplification	Colorectal Cancer	Trastuzumab Deruxtecan	Level 2	Amplification	0.056
ERBB2	Amplification	Uterine Serous Carcinoma/Uterine Papillary Serous Carcinoma	Trastuzumab + Carboplatin-Taxol Regimen	Level 2	Amplification	0.056
MET	Amplification	Non-Small Cell Lung Cancer	Capmatinib	Level 2	Amplification	0.111
MET	Amplification	Non-Small Cell Lung Cancer	Crizotinib	Level 2	Amplification	0.111
MET	Amplification	Non-Small Cell Lung Cancer	Tepotinib	Level 2	Amplification	0.111
FGFR1	Amplification	Lung Squamous Cell Carcinoma	Debio1347, Infigratinib, Erdafitinib	Level 3	Amplification	0.222
CDK4	Amplification	Dedifferentiated Liposarcoma, Well-Differentiated Liposarcoma	Palbociclib, Abemaciclib	Level 4	Amplification	0.056
EGFR	Amplification	Glioma	Lapatinib	Level 4	Amplification	0.056
SMARCB1	Deletion	Epithelioid Sarcoma	Tazemetostat	Level 1	Deletion	0.056
